# Supplementary material for: Organizational Downsizing, Work Conditions, and Employee Outcomes: Identifying Targets for Workplace Intervention among Survivors
Source: Int J Environ Res Public Health. 2020 Jan 22;17(3):719. doi: 10.3390/ijerph17030719 (PMC7037986; doi:10.3390/ijerph17030719)
Supplement: Supplementary file 1 [file ijerph-17-00719-s001.zip]

Archive with 2 entries (2 files):
- Appendix S1.pdf
- Appendix S2.pdf
